# Supplementary material for: A Network Analysis of Perinatal Depression, Anxiety, and Temperaments in Women in the First, Second, and Third Trimesters of Pregnancy
Source: J Clin Med. 2024 Jul 5;13(13):3957. doi: 10.3390/jcm13133957 (PMC11242710; doi:10.3390/jcm13133957)
Supplement: Supplementary file 1 [file jcm-13-03957-s001.zip]

Archive with 1 entries (1 files):
- jcm-3064530-supplementary.pdf
